# Supplementary material for: Dataset on georeferenced and tagged photographs for ecosystem services assessment, Ebro Delta, N-E Spain
Source: Data Brief. 2020 Jan 25;29:105178. doi: 10.1016/j.dib.2020.105178 (PMC7005443; doi:10.1016/j.dib.2020.105178)
Supplement: Supplementary file 1 — Multimedia component 1 [file mmc1.xml]

<?xml version="1.0" encoding="utf-8" standalone="no"?>
<data>
  <datasets>
    <author>david.serrano@urv.cat</author>
    <type>1</type>
    <dataset>
      <name>Dataset on georeferenced and tagged photographs for ecosystem services assessment, Ebro Delta, N-E Spain</name>
      <caption />
      <description>A georeferenced and tagged dataset of photographs is presented. Over 2,000 photographs from the Ebro Delta Natural Park, N-E Spain, have been treated. Raw data come from Wikiloc, a Volunteered Geographic Information source, and have been cleansed and systematized. The photographs have been classified according to their image content. An automatic first analysis was performed using 8-bit software. For uncertain tags, a second supervised analysis was performed. Classification into eight types and </description>
      <filetype>
        <name />
      </filetype>
      <filesize />
      <source>0</source>
      <sourcename>Original Data</sourcename>
      <access>
        <type>1</type>
        <name>Data available in data repository</name>
        <reponame>Mendeley Data</reponame>
        <PersistentId>10.17632/3ny5krr9k2.1</PersistentId>
        <deeplinkurl>https://data.mendeley.com/datasets/3ny5krr9k2/1</deeplinkurl>
      </access>
    </dataset>
  </datasets>
</data>
